# Supplementary material for: Genome-Wide Identification of Mitochondrial Calcium Uniporter Family Genes in the Tomato Genus and Expression Profilings Under Salt Stress
Source: Curr Issues Mol Biol. 2025 Dec 7;47(12):1021. doi: 10.3390/cimb47121021 (PMC12732091; doi:10.3390/cimb47121021)
Supplement: Supplementary file 1 [file cimb-47-01021-s001.zip]

Archive with 1 entries (1 files):
- cimb-4009822-supplementary.pdf
